# Supplementary material for: Early Mobilization after Cardiac Catheterization via Femoral Artery: A Systematic Review and Meta-Analysis
Source: Rev Cardiovasc Med. 2024 Apr 30;25(5):152. doi: 10.31083/j.rcm2505152 (PMC11267210; doi:10.31083/j.rcm2505152)
Supplement: Supplementary file 1 [file 2153-8174-25-5-152-s1.zip]

Archive with 4 entries (2 files):
- 2153-8174-25-5-152-s1/
- 2153-8174-25-5-152-s1/Supplementary Material/
- 2153-8174-25-5-152-s1/Supplementary Material/PRISMA_2020_checklist.docx
- 2153-8174-25-5-152-s1/Supplementary Material/Supplementary material.docx
